# Supplementary material for: The adipokine C1q TNF related protein 3 (CTRP3) is elevated in the breast milk of obese mothers
Source: PeerJ. 2018 Mar 5;6:e4472. doi: 10.7717/peerj.4472 (PMC5842766; doi:10.7717/peerj.4472)
Supplement: Supplemental Information 2 — Unbiased associations between measured variables were analyzed by Spearman nonparametric correlation test. [file peerj-06-4472-s002.xlsx]

## Sheet: Sheet1
	Glucose (mg/dL)		Ghrelin (pg/mL)		Insulin (pg/mL)		Leptin (pg/mL)		Adiponectin (ng/mL)		IL-6 (pg/mL)		TNF-a (pg/mL)		CTRP3 (ng/mL)		BMI
	r²	p	r²	p	r²	p	r²	p	r²	p	r²	p	r²	p	r²	p	r²	p
Glucose (mg/dL)			0.218678	0.193492	-0.0439117	0.796359	0.0534709	0.753284	0.138462	0.413772	-0.236097	0.159483	-0.294132	0.0772196	0.105744	0.533359	-0.116308	0.493013
Ghrelin (pg/mL)	0.218678	0.193492			0.0463524	0.785299	0.230994	0.168963	-0.10661	0.529989	0.417112	0.0102178	0.28473	0.0876254	0.10154	0.549844	0.0354965	0.834782
Insulin (pg/mL)	-0.0439117	0.796359	0.0463524	0.785299			0.51469	0.00111712	0.191561	0.256046	0.0568067	0.738416	0.178283	0.291098	0.0570886	0.737164	0.25592	0.126299
Leptin (pg/mL)	0.0534709	0.753284	0.230994	0.168963	0.51469	0.00111712			0.0494427	0.771354	0.226701	0.177247	0.349077	0.0342093	0.352027	0.0326199	0.579035	0.000173537
Adiponectin (ng/mL)	0.138462	0.413772	-0.10661	0.529989	0.191561	0.256046	0.0494427	0.771354			-0.423671	0.00897525	-0.432255	0.00754561	-0.0169532	0.92067	0.159829	0.344695
IL-6 (pg/mL)	-0.236097	0.159483	0.417112	0.0102178	0.0568067	0.738416	0.226701	0.177247	-0.423671	0.00897525			0.810207	1.23714e-09	-0.0892688	0.599295	-0.124243	0.463772
TNF-a (pg/mL)	-0.294132	0.0772196	0.28473	0.0876254	0.178283	0.291098	0.349077	0.0342093	-0.432255	0.00754561	0.810207	1.23714e-09			0.104426	0.538502	0.0158023	0.92604
CTRP3 (ng/mL)	0.105744	0.533359	0.10154	0.549844	0.0570886	0.737164	0.352027	0.0326199	-0.0169532	0.92067	-0.0892688	0.599295	0.104426	0.538502			0.284207	0.088235
BMI	-0.116308	0.493013	0.0354965	0.834782	0.25592	0.126299	0.579035	0.000173537	0.159829	0.344695	-0.124243	0.463772	0.0158023	0.92604	0.284207	0.088235
